# Supplementary material for: Patient perspectives on cost and quality measures in value-based cancer care
Source: Health Aff Sch. 2026 Mar 3;4(3):qxag040. doi: 10.1093/haschl/qxag040 (PMC12967066; doi:10.1093/haschl/qxag040)
Supplement: qxag040_Supplementary_Data [file qxag040_supplementary_data.zip]

Archive with 2 entries (2 files):
- PERC Value-Based Care_RevMs_02Feb2026_CLEAN_Supp.docx
- Value-based Care ms_COI forms combined.pdf
